# Supplementary material for: A Simple High-Throughput Technology for Microorganism Detection and Quantitative Analysis
Source: Foods. 2024 Sep 18;13(18):2954. doi: 10.3390/foods13182954 (PMC11431717; doi:10.3390/foods13182954)
Supplement: Supplementary file 1 [file foods-13-02954-s001.zip]

Archive with 1 entries (1 files):
- foods-3131767-supplementary.pdf
